# Supplementary material for: Plant negative-strand RNA virus phosphoprotein condensates exploit host trafficking and lipid synthesis for viral factory assembly
Source: Sci Adv. 2025 Aug 20;11(34):eadx7905. doi: 10.1126/sciadv.adx7905 (PMC12366689; doi:10.1126/sciadv.adx7905)
Supplement: Supplementary file 2 — Movie S1 [file sciadv.adx7905_movie_s1.zip]

Archive with 1 entries (1 files):
- adx7905_movie_s1.avi
